# Supplementary material for: Rapid genomic characterization of SARS-CoV-2 viruses from clinical specimens using nanopore sequencing
Source: Sci Rep. 2020 Oct 15;10:17492. doi: 10.1038/s41598-020-74656-y (PMC7566627; doi:10.1038/s41598-020-74656-y)
Supplement: Supplementary file 1 — Supplementary Table 1. [file 41598_2020_74656_MOESM1_ESM.xls]

## Sheet: selected_sample
strain	virus	gisaid_epi_isl	date	region	country	division	location	region_exposure	country_exposure	division_exposure	segment	length	host	age	sex	pangolin_lineage	GISAID_clade	originating_lab	submitting_lab	authors	title	paper_url	date_submitted
Australia/NSW560/2020	ncov	EPI_ISL_455099	2020-05-24	Oceania	Australia	New South Wales	Sydney	Oceania	Australia	New South Wales	genome	29408	Human	?	?	A	O	South Eastern Area Laboratory Services	NSW Health Pathology - Institute of Clinical Pathology and Medical Research; Westmead Hospital; University of Sydney	CIDM-PH et al. et al	?	?	2020-05-29
Guangdong/GD2020086-P0021/2020	ncov	EPI_ISL_413862	2020-02-01	Asia	China	Guangdong		Asia	China	Guangdong	genome	29903	Human	?	Male	A	S	Guangdong Provincial Institution of Public Health, Guangdong Provinical Center for Disease Control and Prevention	Guangdong Provincial Institution of Public Health	Jing Lu et al	Genomic Epidemiology of SARS-CoV-2 in Guangdong Province, China	https://dx.doi.org/10.1016/j.cell.2020.04.023	2020-03-09
USA/TX-HMH0378/2020	ncov	EPI_ISL_434966	2020-04-01	North America	USA	Texas		North America	USA	Texas	genome	29903	Human	?	?	A.1	S	Houston Methodist Hospital	Houston Methodist Hospital	S. Wesley Long et al	Molecular Architecture of Early Dissemination and Evolution of the SARS-CoV-2 Virus in Metropolitan Houston, Texas	https://dx.doi.org/10.1101/2020.05.01.072652	2020-05-01
USA/WA-UW99/2020	ncov	EPI_ISL_416637	2020-03-12	North America	USA	Washington		North America	USA	Washington	genome	29879	Human	?	?	A.1	S	UW Virology Lab	UW Virology Lab	Pavitra Roychoudhury et al	Cryptic transmission of SARS-CoV-2 in Washington State	https://doi.dx.org/10.1101/2020.04.02.20051417	2020-03-23
Iceland/191/2020	ncov	EPI_ISL_417762	2020-03-16	Europe	Iceland	Reykjavik		North America	USA	USA	genome	29897	Human	58	Female	A.1.1	S	The National University Hospital of Iceland	deCODE genetics	Daniel F Gudbjartsson et al	Spread of SARS-CoV-2 in the Icelandic Population	https://dx.doi.org/10.1056/NEJMoa2006100	2020-03-27
Iceland/138/2020	ncov	EPI_ISL_417720	2020-03-12	Europe	Iceland	Reykjavik		North America	USA	USA	genome	29903	Human	61	Female	A.1.1	S	The National University Hospital of Iceland	deCODE genetics	Daniel F Gudbjartsson et al	Spread of SARS-CoV-2 in the Icelandic Population	https://dx.doi.org/10.1056/NEJMoa2006100	2020-03-27
Australia/SAP042/2020	ncov	EPI_ISL_451083	2020-03-21	Oceania	Australia	South Australia		Oceania	Australia	South Australia	genome	29903	Human	?	?	A.1.3	S	SA Pathology	SA Pathology	Lex Leong et al	?	?	2020-05-23
Australia/VIC810/2020	ncov	EPI_ISL_427084	2020-04-01	Oceania	Australia	Victoria		Oceania	Australia	Victoria	genome	29903	Human	18	Female	A.1.3	S	Victorian Infectious Diseases Reference Laboratory (VIDRL)	Microbiological Diagnostic Unit Public Health Laboratory and Victorian Infectious Diseases Reference Laboratory, Doherty Institute	Caly L. et al	Tracking the COVID-19 pandemic in Australia using genomics	https://dx.doi.org/10.1101/2020.05.12.20099929	2020-04-17
Australia/VIC1335/2020	ncov	EPI_ISL_430692	2020-04-13	Oceania	Australia	Victoria		Oceania	Australia	Victoria	genome	29903	Human	65	Male	A.2	S	Victorian Infectious Diseases Reference Laboratory (VIDRL)	Microbiological Diagnostic Unit Public Health Laboratory and Victorian Infectious Diseases Reference Laboratory, The Peter Doherty Institute for Infection and Immunity	Caly L. et al	?	?	2020-04-27
Australia/VIC769/2020	ncov	EPI_ISL_427046	2020-03-20	Oceania	Australia	Victoria		Oceania	Australia	Victoria	genome	29903	Human	71	Female	A.2	S	Victorian Infectious Diseases Reference Laboratory (VIDRL)	Microbiological Diagnostic Unit Public Health Laboratory and Victorian Infectious Diseases Reference Laboratory, Doherty Institute	Caly L. et al	Tracking the COVID-19 pandemic in Australia using genomics	https://dx.doi.org/10.1101/2020.05.12.20099929	2020-04-17
USA/TX-HMH049/2020	ncov	EPI_ISL_434758	2020-03-16	North America	USA	Texas		North America	USA	Texas	genome	29903	Human	?	?	A.3	S	Houston Methodist Hospital	Houston Methodist Hospital	S. Wesley Long et al	Molecular Architecture of Early Dissemination and Evolution of the SARS-CoV-2 Virus in Metropolitan Houston, Texas	https://dx.doi.org/10.1101/2020.05.01.072652	2020-05-01
Australia/VIC646/2020	ncov	EPI_ISL_426942	2020-03-24	Oceania	Australia	Victoria		Oceania	Australia	Victoria	genome	29903	Human	71	Female	A.3	S	Victorian Infectious Diseases Reference Laboratory (VIDRL)	Microbiological Diagnostic Unit Public Health Laboratory and Victorian Infectious Diseases Reference Laboratory, Doherty Institute	Caly L. et al	Tracking the COVID-19 pandemic in Australia using genomics	https://dx.doi.org/10.1101/2020.05.12.20099929	2020-04-17
USA/WI-UW-70/2020	ncov	EPI_ISL_421328	2020-03-19	North America	USA	Wisconsin	Sun Prarie	North America	USA	Wisconsin	genome	29782	Human	?	?	A.4	S	University of Wisconsin-Madison AIDS Vaccine Research Laboratories	University of Wisconsin-Madison AIDS Vaccine Research Laboratories	Gage Moreno et al	?	?	2020-04-07
USA/MI-MDHHS-SC20733/2020	ncov	EPI_ISL_471678	2020-03-11	North America	USA	Michigan		North America	USA	Michigan	genome	29903	Human	?	?	A.4	S	Michigan Department of Health and Human Services, Bureau of Laboratories	Michigan Department of Health and Human Services, Bureau of Laboratories	Blankenship HM et al	?	?	2020-06-22
Spain/Valencia141/2020	ncov	EPI_ISL_436236	2020-03-18	Europe	Spain	Comunitat Valenciana	Valencia	Europe	Spain	Comunitat Valenciana	genome	29813	Human	78	Female	A.5	S	Servicio de Microbiologia. Hospital Universitario Doctor Peset	Sequencing and Bioinformatics Service and Molecular Epidemiology Research Group. FISABIO-Public Health	Juan Alberola Engu铆danos et al	?	?	2020-05-06
Germany/NRW-39/2020	ncov	EPI_ISL_425123	2020-03-17	Europe	Germany	North Rhine Westphalia	Duesseldorf	Europe	Germany	North Rhine Westphalia	genome	29903	Human	29	Female	A.5	S	Center of Medical Microbiology, Virology, and Hospital Hygiene, University of Duesseldorf	Center of Medical Microbiology, Virology, and Hospital Hygiene, University of Duesseldorf	Ortwin Adams et al	Genetic structure of SARS-CoV-2 in Western Germany reflects clonal superspreading and multiple independent introduction events	https://dx.doi.org/10.1101/2020.04.25.20079517	2020-04-14
Thailand/Bangkok-CONI-0108/2020	ncov	EPI_ISL_455911	2020-03-11	Asia	Thailand	Bangkok		Asia	Thailand	Bangkok	genome	29899	Human	?	?	A.6	S	Ramathibodi Hospital	COVID-19 Network Investigations (CONI) Alliance	Elizabeth Batty et al	?	?	2020-06-01
Thailand/Bangkok-0065/2020	ncov	EPI_ISL_447007	2020-03-29	Asia	Thailand	Bangkok		Asia	Thailand	Bangkok	genome	29782	Human	?	?	A.6	S	Ramathibodi Hospital	COVID-19 Network Investigations (CONI) Alliance	Elizabeth Batty et al	?	?	2020-05-16
Senegal/618/2020	ncov	EPI_ISL_420077	2020-03-20	Africa	Senegal	Dakar		Africa	Senegal	Dakar	genome	29903	Human	42	Male	A.p7	S	Institut Pasteur Dakar	Institut Pasteur de Dakar	Ndongo Dia et al	?	?	2020-04-04
Senegal/618/2020	ncov	EPI_ISL_420077	2020-03-20	Africa	Senegal	Dakar		Africa	Senegal	Dakar	genome	29903	Human	42	Male	A.p7	S	Institut Pasteur Dakar	Institut Pasteur de Dakar	Ndongo Dia et al	?	?	2020-04-04
England/20106116603/2020	ncov	EPI_ISL_420457	2020-03-04	Europe	United Kingdom	England		Europe	United Kingdom	England	genome	29903	Human	51	Female	B	L	Respiratory Virus Unit, Microbiology Services Colindale, Public Health England	Respiratory Virus Unit, Microbiology Services Colindale, Public Health England	Monica Galiano et al	Preliminary analysis of SARS-CoV-2 importation & establishment of UK transmission lineages	https://virological.org/t/preliminary-analysis-of-sars-cov-2-importation-establishment-of-uk-transmission-lineages/507	2020-04-06
England/SHEF-C7C6B/2020	ncov	EPI_ISL_442019	2020-03-26	Europe	United Kingdom	England		Europe	United Kingdom	England	genome	29903	Human	?	?	B	O	Virology Department, Sheffield Teaching Hospitals NHS Foundation Trust/Department of Infection, Immunity and Cardiovascular Disease, The Medical School, University of Sheffield	COVID-19 Genomics UK (COG-UK) Consortium	Thushan de Silva et al	Preliminary analysis of SARS-CoV-2 importation & establishment of UK transmission lineages	https://virological.org/t/preliminary-analysis-of-sars-cov-2-importation-establishment-of-uk-transmission-lineages/507	2020-05-12
Scotland/CVR2983/2020	ncov	EPI_ISL_449176	2020-04-23	Europe	United Kingdom	Scotland		Europe	United Kingdom	Scotland	genome	29782	Human	?	?	B.1	G	West of Scotland Specialist Virology Centre, NHSGGC / MRC-University of Glasgow Centre for Virus Research	COVID-19 Genomics UK (COG-UK) Consortium	Ana da Silva Filipe et al	Preliminary analysis of SARS-CoV-2 importation & establishment of UK transmission lineages	https://virological.org/t/preliminary-analysis-of-sars-cov-2-importation-establishment-of-uk-transmission-lineages/507	2020-05-19
Denmark/ALAB-HH-223/2020	ncov	EPI_ISL_452073	2020-04-28	Europe	Denmark	Denmark		Europe	Denmark	Denmark	genome	29903	Human	?	?	B.1	GH	Department of Clinical Microbiology, Copenhagen University Hospital, Hvidovre, Kettegaard Alle 30, 2650 Hvidovre.	Albertsen lab, Department of Chemistry and Bioscience, Aalborg University, Denmark	Rasmus Kirkegaard et al	?	?	2020-05-26
England/LIVE-9BDE5/2020	ncov	EPI_ISL_440920	2020-04-19	Europe	United Kingdom	England		Europe	United Kingdom	England	genome	29903	Human	?	?	B.1.1	GR	Liverpool Clinical Laboratories	COVID-19 Genomics UK (COG-UK) Consortium	Sam Haldenby et al	Preliminary analysis of SARS-CoV-2 importation & establishment of UK transmission lineages	https://virological.org/t/preliminary-analysis-of-sars-cov-2-importation-establishment-of-uk-transmission-lineages/507	2020-05-12
England/NORT-2854E7/2020	ncov	EPI_ISL_461792	2020-05-02	Europe	United Kingdom	England		Europe	United Kingdom	England	genome	29903	Human	?	?	B.1.1	GR	Northumbria University / South Tees Hospitals NHS Foundation Trust / North Cumbria Integrated Care NHS Foundation Trust / North Tees and Hartlepool NHS Foundation Trust / Newcastle Hospitals NHS Foundation Trust	COVID-19 Genomics UK (COG-UK) Consortium	Darren L Smith et al	?	?	2020-06-06
Scotland/EDB120/2020	ncov	EPI_ISL_425904	2020-03-22	Europe	United Kingdom	Scotland		Europe	United Kingdom	Scotland	genome	29903	Human	?	?	B.1.1.1	GR	Virology Department, Royal Infirmary of Edinburgh, NHS Lothian / School of Biological Sciences, University of Edinburgh / Institute of Genetics and Molecular Medicine, University of Edinburgh	COVID-19 Genomics UK (COG-UK) Consortium	McHugh M et al	Preliminary analysis of SARS-CoV-2 importation & establishment of UK transmission lineages	https://virological.org/t/preliminary-analysis-of-sars-cov-2-importation-establishment-of-uk-transmission-lineages/507	2020-04-14
England/SHEF-C1047/2020	ncov	EPI_ISL_441905	2020-04-11	Europe	United Kingdom	England		Europe	United Kingdom	England	genome	29903	Human	?	?	B.1.1.1	GR	Virology Department, Sheffield Teaching Hospitals NHS Foundation Trust/Department of Infection, Immunity and Cardiovascular Disease, The Medical School, University of Sheffield	COVID-19 Genomics UK (COG-UK) Consortium	Thushan de Silva et al	Preliminary analysis of SARS-CoV-2 importation & establishment of UK transmission lineages	https://virological.org/t/preliminary-analysis-of-sars-cov-2-importation-establishment-of-uk-transmission-lineages/507	2020-05-12
Wales/PHWC-160085/2020	ncov	EPI_ISL_472890	2020-04-19	Europe	United Kingdom	Wales		Europe	United Kingdom	Wales	genome	29878	Human	?	?	B.1.1.10	GR	Wales Specialist Virology Centre Sequencing lab: Pathogen Genomics Unit	COVID-19 Genomics UK (COG-UK) Consortium	Catherine Moore et al	?	?	2020-06-23
England/CAMB-1B2B1A/2020	ncov	EPI_ISL_469910	2020-05-16	Europe	United Kingdom	England		Europe	United Kingdom	England	genome	29782	Human	?	?	B.1.1.10	GR	Department of Pathology, University of Cambridge	Wellcome Sanger Institute for the COVID-19 Genomics UK Consortium	Luke W Meredith et al	?	?	2020-06-18
England/CAMB-83849/2020	ncov	EPI_ISL_443610	2020-04-13	Europe	United Kingdom	England		Europe	United Kingdom	England	genome	29782	Human	?	?	B.1.1.13	GR	Department of Pathology, University of Cambridge	Wellcome Sanger Institute for the COVID-19 Genomics UK Consortium	Luke W Meredith et al	Preliminary analysis of SARS-CoV-2 importation & establishment of UK transmission lineages	https://virological.org/t/preliminary-analysis-of-sars-cov-2-importation-establishment-of-uk-transmission-lineages/507	2020-05-12
England/CAMB-82D3C/2020	ncov	EPI_ISL_443427	2020-04-12	Europe	United Kingdom	England		Europe	United Kingdom	England	genome	29782	Human	?	?	B.1.1.13	GR	Department of Pathology, University of Cambridge	Wellcome Sanger Institute for the COVID-19 Genomics UK Consortium	Luke W Meredith et al	Preliminary analysis of SARS-CoV-2 importation & establishment of UK transmission lineages	https://virological.org/t/preliminary-analysis-of-sars-cov-2-importation-establishment-of-uk-transmission-lineages/507	2020-05-12
Scotland/EDB4956/2020	ncov	EPI_ISL_473806	2020-05-14	Europe	United Kingdom	Scotland		Europe	United Kingdom	Scotland	genome	29903	Human	?	?	B.1.1.14	GR	Virology Department, Royal Infirmary of Edinburgh, NHS Lothian / School of Biological Sciences, University of Edinburgh / Institute of Genetics and Molecular Medicine, University of Edinburgh	COVID-19 Genomics UK (COG-UK) Consortium	McHugh M et al	?	?	2020-06-23
Scotland/EDB3954/2020	ncov	EPI_ISL_449259	2020-05-03	Europe	United Kingdom	Scotland		Europe	United Kingdom	Scotland	genome	29903	Human	?	?	B.1.1.14	O	Virology Department, Royal Infirmary of Edinburgh, NHS Lothian / School of Biological Sciences, University of Edinburgh / Institute of Genetics and Molecular Medicine, University of Edinburgh	COVID-19 Genomics UK (COG-UK) Consortium	McHugh M et al	Preliminary analysis of SARS-CoV-2 importation & establishment of UK transmission lineages	https://virological.org/t/preliminary-analysis-of-sars-cov-2-importation-establishment-of-uk-transmission-lineages/507	2020-05-19
Iceland/130/2020	ncov	EPI_ISL_417713	2020-03-12	Europe	Iceland	Reykjavik		Europe	Iceland	Reykjavik	genome	29903	Human	19	Female	B.1.1.17	GR	The National University Hospital of Iceland	deCODE genetics	Daniel F Gudbjartsson et al	Spread of SARS-CoV-2 in the Icelandic Population	https://dx.doi.org/10.1056/NEJMoa2006100	2020-03-27
Iceland/443/2020	ncov	EPI_ISL_424467	2020-03-20	Europe	Iceland	Reykjavik		Europe	Iceland	Reykjavik	genome	29903	Human	47	Male	B.1.1.17	GR	The National University Hospital of Iceland	deCODE genetics	Daniel F Gudbjartsson et al	Spread of SARS-CoV-2 in the Icelandic Population	https://dx.doi.org/10.1056/NEJMoa2006100	2020-04-13
Austria/CeMM0361/2020	ncov	EPI_ISL_438124	2020-03-22	Europe	Austria	Vienna		Europe	Austria	Vienna	genome	29888	Human	94	Male	B.1.1.18	GR	Center for Virology, Medical University of Vienna	Bergthaler laboratory, CeMM Research Center for Molecular Medicine of the Austrian Academy of Sciences	Alexandra Popa et al	?	?	2020-05-12
Austria/CeMM0294/2020	ncov	EPI_ISL_438117	2020-03-27	Europe	Austria	Vienna		Europe	Austria	Vienna	genome	29866	Human	59	Female	B.1.1.18	GR	Center for Virology, Medical University of Vienna	Bergthaler laboratory, CeMM Research Center for Molecular Medicine of the Austrian Academy of Sciences	Alexandra Popa et al	?	?	2020-05-12
Wales/PHWC-16342C/2020	ncov	EPI_ISL_473294	2020-04-30	Europe	United Kingdom	Wales		Europe	United Kingdom	Wales	genome	29901	Human	?	?	B.1.1.2	GR	Wales Specialist Virology Centre Sequencing lab: Pathogen Genomics Unit	COVID-19 Genomics UK (COG-UK) Consortium	Catherine Moore et al	?	?	2020-06-23
Wales/PHWC-2BB4A/2020	ncov	EPI_ISL_445812	2020-03-29	Europe	United Kingdom	Wales		Europe	United Kingdom	Wales	genome	29865	Human	?	?	B.1.1.2	GR	Wales Specialist Virology Centre	Public Health Wales Microbiology Cardiff	Catherine Moore et al	Preliminary analysis of SARS-CoV-2 importation & establishment of UK transmission lineages	https://virological.org/t/preliminary-analysis-of-sars-cov-2-importation-establishment-of-uk-transmission-lineages/507	2020-05-16
England/CAMB-7F691/2020	ncov	EPI_ISL_470473	2020-04-09	Europe	United Kingdom	England		Europe	United Kingdom	England	genome	29782	Human	?	?	B.1.1.3	GR	Department of Pathology, University of Cambridge	Wellcome Sanger Institute for the COVID-19 Genomics UK Consortium	Luke W Meredith et al	?	?	2020-06-18
England/CAMB-1AE030/2020	ncov	EPI_ISL_459437	2020-04-26	Europe	United Kingdom	England		Europe	United Kingdom	England	genome	29782	Human	?	?	B.1.1.3	GR	Department of Pathology, University of Cambridge	Wellcome Sanger Institute for the COVID-19 Genomics UK Consortium	Luke W Meredith et al	?	?	2020-06-04
England/20139057004/2020	ncov	EPI_ISL_420717	2020-03-26	Europe	United Kingdom	England		Europe	United Kingdom	England	genome	29915	Human	88	Male	B.1.1.4	GR	Respiratory Virus Unit, Microbiology Services Colindale, Public Health England	Respiratory Virus Unit, Microbiology Services Colindale, Public Health England	Monica Galiano et al	Preliminary analysis of SARS-CoV-2 importation & establishment of UK transmission lineages	https://virological.org/t/preliminary-analysis-of-sars-cov-2-importation-establishment-of-uk-transmission-lineages/507	2020-04-06
Scotland/EDB2377/2020	ncov	EPI_ISL_439195	2020-04-22	Europe	United Kingdom	Scotland		Europe	United Kingdom	Scotland	genome	29903	Human	?	?	B.1.1.4	GR	Virology Department, Royal Infirmary of Edinburgh, NHS Lothian / School of Biological Sciences, University of Edinburgh / Institute of Genetics and Molecular Medicine, University of Edinburgh	COVID-19 Genomics UK (COG-UK) Consortium	McHugh M et al	Preliminary analysis of SARS-CoV-2 importation & establishment of UK transmission lineages	https://virological.org/t/preliminary-analysis-of-sars-cov-2-importation-establishment-of-uk-transmission-lineages/507	2020-05-12
England/SHEF-C88A2/2020	ncov	EPI_ISL_453729	2020-04-21	Europe	United Kingdom	England		Europe	United Kingdom	England	genome	29903	Human	?	?	B.1.1.5	O	Virology Department, Sheffield Teaching Hospitals NHS Foundation Trust/Department of Infection, Immunity and Cardiovascular Disease, The Medical School, University of Sheffield	COVID-19 Genomics UK (COG-UK) Consortium	Thushan de Silva et al	Preliminary analysis of SARS-CoV-2 importation & establishment of UK transmission lineages	https://virological.org/t/preliminary-analysis-of-sars-cov-2-importation-establishment-of-uk-transmission-lineages/507	2020-05-27
England/SHEF-C83A1/2020	ncov	EPI_ISL_432863	2020-03-24	Europe	United Kingdom	England		Europe	United Kingdom	England	genome	29903	Human	?	?	B.1.1.5	GR	Virology Department, Sheffield Teaching Hospitals NHS Foundation Trust / Virology Department, Sheffield Teaching Hospitals NHS Foundation Trust	COVID-19 Genomics UK (COG-UK) Consortium	Thushan de Silva et al	Preliminary analysis of SARS-CoV-2 importation & establishment of UK transmission lineages	https://virological.org/t/preliminary-analysis-of-sars-cov-2-importation-establishment-of-uk-transmission-lineages/507	2020-04-29
Austria/CeMM0181/2020	ncov	EPI_ISL_438023	2020-03-09	Europe	Austria	Vienna		Europe	Austria	Vienna	genome	29866	Human	36	Male	B.1.1.6	GR	Center for Virology, Medical University of Vienna	Bergthaler laboratory, CeMM Research Center for Molecular Medicine of the Austrian Academy of Sciences	Alexandra Popa et al	?	?	2020-05-12
Austria/CeMM0256/2020	ncov	EPI_ISL_438085	2020-03-22	Europe	Austria	Vienna		Europe	Austria	Vienna	genome	29874	Human	35	Male	B.1.1.6	GR	Center for Virology, Medical University of Vienna	Bergthaler laboratory, CeMM Research Center for Molecular Medicine of the Austrian Academy of Sciences	Alexandra Popa et al	?	?	2020-05-12
England/20138012204/2020	ncov	EPI_ISL_423278	2020-03-26	Europe	United Kingdom	England		Europe	United Kingdom	England	genome	29903	Human	44	Male	B.1.1.7	GR	Respiratory Virus Unit, Microbiology Services Colindale, Public Health England	Respiratory Virus Unit, Microbiology Services Colindale, Public Health England	Monica Galiano et al	Preliminary analysis of SARS-CoV-2 importation & establishment of UK transmission lineages	https://virological.org/t/preliminary-analysis-of-sars-cov-2-importation-establishment-of-uk-transmission-lineages/507	2020-04-12
England/CAMB-766C7/2020	ncov	EPI_ISL_438466	2020-03-30	Europe	United Kingdom	England		Europe	United Kingdom	England	genome	29782	Human	?	?	B.1.1.7	GR	Department of Pathology, University of Cambridge	Wellcome Sanger Institute for the COVID-19 Genomics UK Consortium	Luke W Meredith et al	Preliminary analysis of SARS-CoV-2 importation & establishment of UK transmission lineages	https://virological.org/t/preliminary-analysis-of-sars-cov-2-importation-establishment-of-uk-transmission-lineages/507	2020-05-12
India/NGC-CDFD-14/2020	ncov	EPI_ISL_466852	2020-05-27	Asia	India	Telangana		Asia	India	Telangana	genome	29903	Human	48	Female	B.1.1.8	GR	National Genomics Core-Center for DNA Fingerprinting and Diagnostics	National Genomics Core- Center for DNA Fingerprinting and Diagnostics (NGC-CDFD)- DBT's PAN-INDIA-1000 Genome consortium	Bala Pratyusha et al	?	?	2020-06-12
Scotland/EDB2062/2020	ncov	EPI_ISL_433170	2020-04-18	Europe	United Kingdom	Scotland		Europe	United Kingdom	Scotland	genome	29903	Human	?	?	B.1.1.8	GR	Virology Department, Royal Infirmary of Edinburgh, NHS Lothian / School of Biological Sciences, University of Edinburgh / Institute of Genetics and Molecular Medicine, University of Edinburgh	COVID-19 Genomics UK (COG-UK) Consortium	McHugh M et al	Preliminary analysis of SARS-CoV-2 importation & establishment of UK transmission lineages	https://virological.org/t/preliminary-analysis-of-sars-cov-2-importation-establishment-of-uk-transmission-lineages/507	2020-04-29
England/201380069/2020	ncov	EPI_ISL_421817	2020-03-25	Europe	United Kingdom	England		Europe	United Kingdom	England	genome	29907	Human	81	Male	B.1.1.9	GR	Respiratory Virus Unit, Microbiology Services Colindale, Public Health England	Respiratory Virus Unit, Microbiology Services Colindale, Public Health England	Monica Galiano et al	Preliminary analysis of SARS-CoV-2 importation & establishment of UK transmission lineages	https://virological.org/t/preliminary-analysis-of-sars-cov-2-importation-establishment-of-uk-transmission-lineages/507	2020-04-09
Singapore/272/2020	ncov	EPI_ISL_462390	2020-03-21	Asia	Singapore	Singapore		Asia	Singapore	Singapore	genome	29891	Human	57	Male	B.1.1.9	GR	National Public Health Laboratory, National Centre for Infectious Diseases	National Public Health Laboratory, National Centre for Infectious Diseases	Mak TM et al	?	?	2020-06-08
Wales/PHWC-2E01B/2020	ncov	EPI_ISL_446047	2020-04-10	Europe	United Kingdom	Wales		Europe	United Kingdom	Wales	genome	29892	Human	?	?	B.1.1.p11	GR	Wales Specialist Virology Centre	Public Health Wales Microbiology Cardiff	Catherine Moore et al	Preliminary analysis of SARS-CoV-2 importation & establishment of UK transmission lineages	https://virological.org/t/preliminary-analysis-of-sars-cov-2-importation-establishment-of-uk-transmission-lineages/507	2020-05-16
Wales/PHWC-30F0A/2020	ncov	EPI_ISL_446378	2020-04-09	Europe	United Kingdom	Wales		Europe	United Kingdom	Wales	genome	29892	Human	?	?	B.1.1.p11	GR	Wales Specialist Virology Centre	Public Health Wales Microbiology Cardiff	Catherine Moore et al	Preliminary analysis of SARS-CoV-2 importation & establishment of UK transmission lineages	https://virological.org/t/preliminary-analysis-of-sars-cov-2-importation-establishment-of-uk-transmission-lineages/507	2020-05-16
Scotland/EDB732/2020	ncov	EPI_ISL_433231	2020-04-02	Europe	United Kingdom	Scotland		Europe	United Kingdom	Scotland	genome	29903	Human	?	?	B.1.1.p12	GR	Virology Department, Royal Infirmary of Edinburgh, NHS Lothian / School of Biological Sciences, University of Edinburgh / Institute of Genetics and Molecular Medicine, University of Edinburgh	COVID-19 Genomics UK (COG-UK) Consortium	McHugh M et al	Preliminary analysis of SARS-CoV-2 importation & establishment of UK transmission lineages	https://virological.org/t/preliminary-analysis-of-sars-cov-2-importation-establishment-of-uk-transmission-lineages/507	2020-04-29
Scotland/EDB1165/2020	ncov	EPI_ISL_433416	2020-04-09	Europe	United Kingdom	Scotland		Europe	United Kingdom	Scotland	genome	29903	Human	?	?	B.1.1.p12	GR	Virology Department, Royal Infirmary of Edinburgh, NHS Lothian / School of Biological Sciences, University of Edinburgh / Institute of Genetics and Molecular Medicine, University of Edinburgh	COVID-19 Genomics UK (COG-UK) Consortium	McHugh M et al	Preliminary analysis of SARS-CoV-2 importation & establishment of UK transmission lineages	https://virological.org/t/preliminary-analysis-of-sars-cov-2-importation-establishment-of-uk-transmission-lineages/507	2020-04-29
Luxembourg/LNS0361493/2020	ncov	EPI_ISL_434496	2020-04-10	Europe	Luxembourg	Luxembourg		Europe	Luxembourg	Luxembourg	genome	29860	Human	94	Female	B.1.1.p15	GR	Laboratoire National de Sante, Microbiology, Virology	Laboratoire National de Sante, Microbiology, Epidemiology and Microbial Genomics	Anke Wienecke-Baldacchino et al	?	?	2020-04-29
Luxembourg/LNS7640155/2020	ncov	EPI_ISL_429736	2020-03-29	Europe	Luxembourg	Luxembourg		Europe	Luxembourg	Luxembourg	genome	29856	Human	87	Female	B.1.1.p15	GR	Laboratoire National de Sante, Microbiology, Virology	Laboratoire National de Sante, Microbiology, Epidemiology and Microbial Genomics	Anke Wienecke-Baldacchino et al	?	?	2020-04-24
Wales/PHWC-317D4/2020	ncov	EPI_ISL_446489	2020-04-13	Europe	United Kingdom	Wales		Europe	United Kingdom	Wales	genome	29895	Human	?	?	B.1.1.p16	GR	Wales Specialist Virology Centre	Public Health Wales Microbiology Cardiff	Catherine Moore et al	Preliminary analysis of SARS-CoV-2 importation & establishment of UK transmission lineages	https://virological.org/t/preliminary-analysis-of-sars-cov-2-importation-establishment-of-uk-transmission-lineages/507	2020-05-16
Wales/PHWC-3313E/2020	ncov	EPI_ISL_446742	2020-04-13	Europe	United Kingdom	Wales		Europe	United Kingdom	Wales	genome	29903	Human	?	?	B.1.1.p16	GR	Wales Specialist Virology Centre	Public Health Wales Microbiology Cardiff	Catherine Moore et al	Preliminary analysis of SARS-CoV-2 importation & establishment of UK transmission lineages	https://virological.org/t/preliminary-analysis-of-sars-cov-2-importation-establishment-of-uk-transmission-lineages/507	2020-05-16
Australia/VIC522/2020	ncov	EPI_ISL_426790	2020-03-23	Oceania	Australia	Victoria		Oceania	Australia	Victoria	genome	29903	Human	21	Female	B.1.1.p19	GR	Victorian Infectious Diseases Reference Laboratory (VIDRL)	Microbiological Diagnostic Unit Public Health Laboratory and Victorian Infectious Diseases Reference Laboratory, Doherty Institute	Caly L. et al	?	?	2020-04-17
Australia/VIC522/2020	ncov	EPI_ISL_426790	2020-03-23	Oceania	Australia	Victoria		Oceania	Australia	Victoria	genome	29903	Human	21	Female	B.1.1.p19	GR	Victorian Infectious Diseases Reference Laboratory (VIDRL)	Microbiological Diagnostic Unit Public Health Laboratory and Victorian Infectious Diseases Reference Laboratory, Doherty Institute	Caly L. et al	?	?	2020-04-17
Luxembourg/LNS0610683/2020	ncov	EPI_ISL_429763	2020-03-28	Europe	Luxembourg	Luxembourg		Europe	Luxembourg	Luxembourg	genome	29854	Human	83	Male	B.1.12	GH	Laboratoire National de Sante, Microbiology, Virology	Laboratoire National de Sante, Microbiology, Epidemiology and Microbial Genomics	Anke Wienecke-Baldacchino et al	?	?	2020-04-24
Belgium/ULG-10183/2020	ncov	EPI_ISL_455971	2020-05-09	Europe	Belgium	Li猫ge		Europe	Belgium	Li猫ge	genome	29903	Human	65	Male	B.1.12	GH	Department of Clinical Microbiology	GIGA Medical Genomics	Keith Durkin et al	?	?	2020-06-01
England/20118124504/2020	ncov	EPI_ISL_464960	2020-03-12	Europe	United Kingdom	England		Europe	United Kingdom	England	genome	29903	Human	67	Male	B.1.13	GH	Respiratory Virus Unit, Microbiology Services Colindale, Public Health England	Respiratory Virus Unit, Microbiology Services Colindale, Public Health England	PHE Covid Sequencing Team et al	?	?	2020-06-11
England/BRIS-123006/2020	ncov	EPI_ISL_440744	2020-04-02	Europe	United Kingdom	England		Europe	United Kingdom	England	genome	29782	Human	?	?	B.1.13	GH	PHE South West Regional Laboratory, National Infection Service	Wellcome Sanger Institute for the COVID-19 Genomics UK Consortium	Stephanie Hutchings et al	Preliminary analysis of SARS-CoV-2 importation & establishment of UK transmission lineages	https://virological.org/t/preliminary-analysis-of-sars-cov-2-importation-establishment-of-uk-transmission-lineages/507	2020-05-12
USA/WI-UW-57/2020	ncov	EPI_ISL_421315	2020-03-19	North America	USA	Wisconsin	Blanchardville	North America	USA	Wisconsin	genome	29782	Human	?	?	B.1.19	G	University of Wisconsin-Madison AIDS Vaccine Research Laboratories	University of Wisconsin-Madison AIDS Vaccine Research Laboratories	Gage Moreno et al	?	?	2020-04-07
USA/WI-UW-27/2020	ncov	EPI_ISL_421285	2020-03-25	North America	USA	Wisconsin	Mount Horeb	North America	USA	Wisconsin	genome	29782	Human	?	?	B.1.19	G	University of Wisconsin-Madison AIDS Vaccine Research Laboratories	University of Wisconsin-Madison AIDS Vaccine Research Laboratories	Gage Moreno et al	?	?	2020-04-07
Netherlands/NA_362/2020	ncov	EPI_ISL_455166	2020-04-08	Europe	Netherlands	Netherlands		Europe	Netherlands	Netherlands	genome	29775	Human	?	?	B.1.22	GH	Dutch COVID-19 response team	Erasmus Medical Center	Bas Oude Munnink et al	?	?	2020-05-29
Netherlands/Gelderland_113/2020	ncov	EPI_ISL_460874	2020-05-22	Europe	Netherlands	Gelderland		Europe	Netherlands	Gelderland	genome	29775	Human	?	?	B.1.22	GH	Dutch COVID-19 response team	Erasmus Medical Center	Bas Oude Munnink et al	?	?	2020-06-06
Australia/VIC801/2020	ncov	EPI_ISL_427075	2020-04-01	Oceania	Australia	Victoria		Oceania	Australia	Victoria	genome	29903	Human	34	Female	B.1.23	G	Microbiological Diagnostic Unit Public Health Laboratory	Microbiological Diagnostic Unit Public Health Laboratory	Seemann T. et al	?	?	2020-04-17
Australia/VIC793/2020	ncov	EPI_ISL_427068	2020-03-31	Oceania	Australia	Victoria		Oceania	Australia	Victoria	genome	29903	Human	19	Male	B.1.23	G	Microbiological Diagnostic Unit Public Health Laboratory	Microbiological Diagnostic Unit Public Health Laboratory	Seemann T. et al	Tracking the COVID-19 pandemic in Australia using genomics	https://dx.doi.org/10.1101/2020.05.12.20099929	2020-04-17
USA/NY-NYUMC322/2020	ncov	EPI_ISL_430349	2020-03-30	North America	USA	New York	Staten Island	North America	USA	New York	genome	29903	Human	56	Male	B.1.26	GH	NYU Langone Health	Departments of Pathology and Medicine, New York University School of Medicine	Maria Aguero-Rosenfeld et al	?	?	2020-04-26
NewZealand/20VR2092/2020	ncov	EPI_ISL_456373	2020-04-05	Oceania	New Zealand	Canterbury		Oceania	New Zealand	Canterbury	genome	29903	Human	?	?	B.1.26	G	Canterbury Health Laboratories	Institute of Environmental Science and Research (ESR)	Matt Storey et al	?	?	2020-06-02
USA/NY-WCMP10C04P/2020	ncov	EPI_ISL_427563	2020-03-15	North America	USA	New York	Manhattan	North America	USA	New York	genome	29872	Human	?	?	B.1.29	GH	NewYork-Presbyterian & Mason Lab	Mason Lab	Daniel J. Butler et al	Shotgun Transcriptome and Isothermal Profiling of SARS-CoV-2 Infection Reveals Unique Host Responses, Viral Diversification, and Drug Interactions	https://dx.doi.org/10.1101/2020.04.20.048066	2020-04-19
USA/WI-GMF-00921/2020	ncov	EPI_ISL_426160	2020-04-03	North America	USA	Iowa	Allamakee County	North America	USA	Iowa	genome	29903	Human	?	?	B.1.29	GH	Gundersen Molecular Diagnostics Laboratory	Kabara Cancer Research Institute	Craig S. Richmond et al	Interregional SARS-CoV-2 spread from a single introduction outbreak in a meat-packing plant in northeast Iowa	https://www.medrxiv.org/content/10.1101/2020.06.08.20125534v1	2020-04-15
USA/NY-SURV0240/2020	ncov	EPI_ISL_436059	2020-03-17	North America	USA	New York	New York City	North America	USA	New York	genome	29882	Human	?	?	B.1.3	GH	NYC Department of Health and Mental Hygiene	Pathogen Discovery, Respiratory Viruses Branch, Division of Viral Diseases, Centers for Disease Control and Prevention	Ying Tao et al	?	?	2020-05-05
USA/CT-Yale-296/2020	ncov	EPI_ISL_476525	2020-03-28	North America	USA	Connecticut	New Haven	North America	USA	Connecticut	genome	29782	Human	?	?	B.1.3	GH	Yale Clinical Virology Laboratory	Grubaugh Lab - Yale School of Public Health	Joseph Fauver et al	?	?	2020-06-25
England/CAMB-7830A/2020	ncov	EPI_ISL_433716	2020	Europe	United Kingdom	England		Europe	United Kingdom	England	genome	29903	Human	?	?	B.1.30	GH	Department of Pathology, University of Cambridge	COVID-19 Genomics UK (COG-UK) Consortium	Luke W Meredith et al	Rapid implementation of real-time SARS-CoV-2 sequencing to investigate healthcare-associated COVID-19 infections	https://dx.doi.org/10.1101/2020.05.08.20095687	2020-04-29
England/CAMB-7A3BD/2020	ncov	EPI_ISL_441077	2020-04-01	Europe	United Kingdom	England		Europe	United Kingdom	England	genome	29849	Human	?	?	B.1.30	GH	Department of Pathology, University of Cambridge	Wellcome Sanger Institute for the COVID-19 Genomics UK Consortium	Luke W Meredith et al	Preliminary analysis of SARS-CoV-2 importation & establishment of UK transmission lineages	https://virological.org/t/preliminary-analysis-of-sars-cov-2-importation-establishment-of-uk-transmission-lineages/507	2020-05-12
Australia/VIC248/2020	ncov	EPI_ISL_419943	2020-03-21	Oceania	Australia	Victoria		Oceania	Australia	Victoria	genome	29865	Human	68	Female	B.1.31	GH	Victorian Infectious Diseases Reference Laboratory (VIDRL)	Victorian Infectious Diseases Reference Laboratory and Microbiological Diagnostic Unit Public Health Laboratory, Doherty Institute	Caly L. et al	Tracking the COVID-19 pandemic in Australia using genomics	https://dx.doi.org/10.1101/2020.05.12.20099929	2020-04-03
Australia/VIC248/2020	ncov	EPI_ISL_419943	2020-03-21	Oceania	Australia	Victoria		Oceania	Australia	Victoria	genome	29865	Human	68	Female	B.1.31	GH	Victorian Infectious Diseases Reference Laboratory (VIDRL)	Victorian Infectious Diseases Reference Laboratory and Microbiological Diagnostic Unit Public Health Laboratory, Doherty Institute	Caly L. et al	Tracking the COVID-19 pandemic in Australia using genomics	https://dx.doi.org/10.1101/2020.05.12.20099929	2020-04-03
Sweden/20-50171/2020	ncov	EPI_ISL_429146	2020-03-08	Europe	Sweden	Varmland		Europe	Sweden	Varmland	genome	29903	Human	54	Male	B.1.32	G	Klinisk mikrobiologi Orebro	The Public Health Agency of Sweden	Martin Sundqvist et al	?	?	2020-04-23
Sweden/20-50172/2020	ncov	EPI_ISL_429147	2020-03-08	Europe	Sweden	Varmland		Europe	Sweden	Varmland	genome	29903	Human	50	Female	B.1.32	G	Klinisk mikrobiologi Orebro	The Public Health Agency of Sweden	Martin Sundqvist et al	?	?	2020-04-23
Australia/VIC1186/2020	ncov	EPI_ISL_430629	2020-04-11	Oceania	Australia	Victoria		Oceania	Australia	Victoria	genome	29903	Human	66	Male	B.1.33	G	Victorian Infectious Diseases Reference Laboratory (VIDRL)	Microbiological Diagnostic Unit Public Health Laboratory and Victorian Infectious Diseases Reference Laboratory, The Peter Doherty Institute for Infection and Immunity	Caly L. et al	Tracking the COVID-19 pandemic in Australia using genomics	https://dx.doi.org/10.1101/2020.05.12.20099929	2020-04-27
Australia/VIC514/2020	ncov	EPI_ISL_426784	2020-03-23	Oceania	Australia	Victoria		Oceania	Australia	Victoria	genome	29903	Human	27	Female	B.1.33	G	Victorian Infectious Diseases Reference Laboratory (VIDRL)	Microbiological Diagnostic Unit Public Health Laboratory and Victorian Infectious Diseases Reference Laboratory, Doherty Institute	Caly L. et al	?	?	2020-04-17
England/NOTT-10E04D/2020	ncov	EPI_ISL_425487	2020-03-17	Europe	United Kingdom	England		Europe	United Kingdom	England	genome	29903	Human	85	Female	B.1.34	G	Queens Medical Centre, Clinical Microbiology Department / DeepSeq Nottingham	COVID-19 Genomics UK (COG-UK) Consortium	Gemma Clark et al	Preliminary analysis of SARS-CoV-2 importation & establishment of UK transmission lineages	https://virological.org/t/preliminary-analysis-of-sars-cov-2-importation-establishment-of-uk-transmission-lineages/507	2020-04-14
England/NOTT-10F0F1/2020	ncov	EPI_ISL_432964	2020-03-30	Europe	United Kingdom	England		Europe	United Kingdom	England	genome	29903	Human	?	?	B.1.34	G	Queens Medical Centre, Clinical Microbiology Department / DeepSeq Nottingham	COVID-19 Genomics UK (COG-UK) Consortium	Gemma Clark et al	Preliminary analysis of SARS-CoV-2 importation & establishment of UK transmission lineages	https://virological.org/t/preliminary-analysis-of-sars-cov-2-importation-establishment-of-uk-transmission-lineages/507	2020-04-29
England/CAMB-7C087/2020	ncov	EPI_ISL_433987	2020-04-12	Europe	United Kingdom	England		Europe	United Kingdom	England	genome	29903	Human	?	?	B.1.35	G	Department of Pathology, University of Cambridge	COVID-19 Genomics UK (COG-UK) Consortium	Luke W Meredith et al	Rapid implementation of real-time SARS-CoV-2 sequencing to investigate healthcare-associated COVID-19 infections	https://dx.doi.org/10.1101/2020.05.08.20095687	2020-04-29
Wales/PHWC-32E92/2020	ncov	EPI_ISL_446701	2020-04-14	Europe	United Kingdom	Wales		Europe	United Kingdom	Wales	genome	29901	Human	?	?	B.1.35	G	Wales Specialist Virology Centre	Public Health Wales Microbiology Cardiff	Catherine Moore et al	Preliminary analysis of SARS-CoV-2 importation & establishment of UK transmission lineages	https://virological.org/t/preliminary-analysis-of-sars-cov-2-importation-establishment-of-uk-transmission-lineages/507	2020-05-16
SaudiArabia/KAUST-Makkah168/2020	ncov	EPI_ISL_437479	2020-04-09	Asia	Saudi Arabia	Makkah		Asia	Saudi Arabia	Makkah	genome	29856	Human	?	Female	B.1.36	GH	Pathogen Genomics Lab King Abdullah University of Science and Technology(KAUST)	Pathogen Genomics Lab King Abdullah University of Science and Technology(KAUST)	Sharif Hala et al	?	?	2020-05-09
India/GBRC208b/2020	ncov	EPI_ISL_475036	2020-06-11	Asia	India	Gujarat	Surat	Asia	India	Gujarat	genome	29903	Human	45	Male	B.1.36	O	Department of MicroBiology, Government Medical College, Surat	Gujarat Biotechnology Research Centre	Nitin Savaliya et al	?	?	2020-06-23
USA/MD-HP00119/2020	ncov	EPI_ISL_457812	2020-03-18	North America	USA	Maryland		North America	USA	Maryland	genome	29903	Human	35	Male	B.1.37	GH	Johns Hopkins Hospital Department of Pathology	Johns Hopkins Hospital Department of Pathology	Peter M. Thielen et al	?	?	2020-06-02
USA/VA-DCLS-0057/2020	ncov	EPI_ISL_426465	2020-03-31	North America	USA	Virginia		North America	USA	Virginia	genome	29883	Human	?	?	B.1.37	GH	Virginia DCLS	Virginia DCLS	Virginia DCLS et al	?	?	2020-04-17
USA/WA-S435/2020	ncov	EPI_ISL_434195	2020-03-30	North America	USA	Washington		North America	USA	Washington	genome	29903	Human	?	?	B.1.38	GH	Washington State Department of Health	Seattle Flu Study	Chu et al et al	?	?	2020-04-29
USA/AK-PHL101/2020	ncov	EPI_ISL_427620	2020-04-04	North America	USA	Alaska	Interior Alaska	North America	USA	Alaska	genome	29854	Human	?	Male	B.1.38	GH	Alaska State Virology Laboratory	Alaska State Virology Laboratory	Chen et al	?	?	2020-04-19
Denmark/ALAB-HH50/2020	ncov	EPI_ISL_429302	2020-03-16	Europe	Denmark	Denmark		Europe	Denmark	Denmark	genome	29903	Human	?	?	B.1.39	GH	Department of Clinical Microbiology, Copenhagen University Hospital, Hvidovre, Kettegaard Alle 30, 2650 Hvidovre.	Albertsen lab, Department of Chemistry and Bioscience, Aalborg University, Denmark	Rasmus Kirkegaard et al	?	?	2020-04-23
Denmark/ALAB-SSI437/2020	ncov	EPI_ISL_429530	2020-03-25	Europe	Denmark	Denmark		Europe	Denmark	Denmark	genome	29903	Human	?	?	B.1.39	GH	Department of Virus and Microbiological Special Diagnostics, Statens Serum Institut, Copenhagen, Denmark, Artillerivej 5, 2300 Copenahgen S	Albertsen lab, Department of Chemistry and Bioscience, Aalborg University, Denmark	Rasmus Kirkegaard et al	?	?	2020-04-23
Scotland/EDB2518/2020	ncov	EPI_ISL_439223	2020-04-23	Europe	United Kingdom	Scotland		Europe	United Kingdom	Scotland	genome	29903	Human	?	?	B.1.40	GH	Virology Department, Royal Infirmary of Edinburgh, NHS Lothian / School of Biological Sciences, University of Edinburgh / Institute of Genetics and Molecular Medicine, University of Edinburgh	COVID-19 Genomics UK (COG-UK) Consortium	McHugh M et al	Preliminary analysis of SARS-CoV-2 importation & establishment of UK transmission lineages	https://virological.org/t/preliminary-analysis-of-sars-cov-2-importation-establishment-of-uk-transmission-lineages/507	2020-05-12
Scotland/EDB1897/2020	ncov	EPI_ISL_433156	2020-04-17	Europe	United Kingdom	Scotland		Europe	United Kingdom	Scotland	genome	29903	Human	?	?	B.1.40	GH	Virology Department, Royal Infirmary of Edinburgh, NHS Lothian / School of Biological Sciences, University of Edinburgh / Institute of Genetics and Molecular Medicine, University of Edinburgh	COVID-19 Genomics UK (COG-UK) Consortium	McHugh M et al	Preliminary analysis of SARS-CoV-2 importation & establishment of UK transmission lineages	https://virological.org/t/preliminary-analysis-of-sars-cov-2-importation-establishment-of-uk-transmission-lineages/507	2020-04-29
USA/WA-S517/2020	ncov	EPI_ISL_434277	2020-03-24	North America	USA	Washington	Yakima County	North America	USA	Washington	genome	29903	Human	?	?	B.1.41	GH	Washington State Department of Health	Seattle Flu Study	Chu et al et al	?	?	2020-04-29
USA/WA-S560/2020	ncov	EPI_ISL_434320	2020-03-24	North America	USA	Washington	Yakima County	North America	USA	Washington	genome	29903	Human	?	?	B.1.41	GH	Washington State Department of Health	Seattle Flu Study	Chu et al et al	?	?	2020-04-29
USA/WA-S231/2020	ncov	EPI_ISL_430269	2020-03-20	North America	USA	Washington	Whatcom County	North America	USA	Washington	genome	29903	Human	?	?	B.1.43	GH	Washington State Department of Health	Seattle Flu Study	Chu et al et al	?	?	2020-04-26
USA/WA-S203/2020	ncov	EPI_ISL_430241	2020-03-20	North America	USA	Washington	Whatcom County	North America	USA	Washington	genome	29903	Human	?	?	B.1.43	GH	Washington State Department of Health	Seattle Flu Study	Chu et al et al	?	?	2020-04-26
Wales/PHWC-16427C/2020	ncov	EPI_ISL_474151	2020-05-06	Europe	United Kingdom	Wales		Europe	United Kingdom	Wales	genome	29878	Human	?	?	B.1.44	GH	Originating lab: Wales Specialist Virology Centre Sequencing lab: Pathogen Genomics Unit	COVID-19 Genomics UK (COG-UK) Consortium	Catherine Moore et al	?	?	2020-06-23
Wales/PHWC-2956C/2020	ncov	EPI_ISL_445531	2020-04-02	Europe	United Kingdom	Wales		Europe	United Kingdom	Wales	genome	29899	Human	?	?	B.1.44	GH	Wales Specialist Virology Centre	Public Health Wales Microbiology Cardiff	Catherine Moore et al	Preliminary analysis of SARS-CoV-2 importation & establishment of UK transmission lineages	https://virological.org/t/preliminary-analysis-of-sars-cov-2-importation-establishment-of-uk-transmission-lineages/507	2020-05-16
England/BRIS-125C4C/2020	ncov	EPI_ISL_443913	2020-03-27	Europe	United Kingdom	England		Europe	United Kingdom	England	genome	29782	Human	?	?	B.1.5	G	PHE South West Regional Laboratory, National Infection Service	Wellcome Sanger Institute for the COVID-19 Genomics UK Consortium	Stephanie Hutchings et al	Preliminary analysis of SARS-CoV-2 importation & establishment of UK transmission lineages	https://virological.org/t/preliminary-analysis-of-sars-cov-2-importation-establishment-of-uk-transmission-lineages/507	2020-05-12
Scotland/EDB4757/2020	ncov	EPI_ISL_453150	2020-05-10	Europe	United Kingdom	Scotland		Europe	United Kingdom	Scotland	genome	29903	Human	?	?	B.1.5	G	Virology Department, Royal Infirmary of Edinburgh, NHS Lothian / School of Biological Sciences, University of Edinburgh / Institute of Genetics and Molecular Medicine, University of Edinburgh	COVID-19 Genomics UK (COG-UK) Consortium	McHugh M et al	Preliminary analysis of SARS-CoV-2 importation & establishment of UK transmission lineages	https://virological.org/t/preliminary-analysis-of-sars-cov-2-importation-establishment-of-uk-transmission-lineages/507	2020-05-27
Iceland/311/2020	ncov	EPI_ISL_417640	2020-03-18	Europe	Iceland	Reykjavik		Europe	Iceland	Reykjavik	genome	29903	Human	64	Female	B.1.5.1	G	The National University Hospital of Iceland	deCODE genetics	Daniel F Gudbjartsson et al	Spread of SARS-CoV-2 in the Icelandic Population	https://dx.doi.org/10.1056/NEJMoa2006100	2020-03-27
Iceland/369/2020	ncov	EPI_ISL_424393	2020-03-19	Europe	Iceland	Reykjavik		Europe	Iceland	Reykjavik	genome	29903	Human	37	Male	B.1.5.1	G	The National University Hospital of Iceland	deCODE genetics	Daniel F Gudbjartsson et al	Spread of SARS-CoV-2 in the Icelandic Population	https://dx.doi.org/10.1056/NEJMoa2006100	2020-04-13
England/CAMB-1AB886/2020	ncov	EPI_ISL_470259	2020-04-21	Europe	United Kingdom	England		Europe	United Kingdom	England	genome	29782	Human	?	?	B.1.5.2	G	Department of Pathology, University of Cambridge	Wellcome Sanger Institute for the COVID-19 Genomics UK Consortium	Luke W Meredith et al	?	?	2020-06-18
Belgium/UGent-47/2020	ncov	EPI_ISL_434363	2020-03-30	Europe	Belgium	Gent		Europe	Belgium	Gent	genome	29894	Human	?	?	B.1.5.2	G	Lab voor klinische biologie	Onderzoeksgroep Virologie	Nick Vereecke et al	?	?	2020-04-29
England/CAMB-7F38B/2020	ncov	EPI_ISL_442859	2020-04-08	Europe	United Kingdom	England		Europe	United Kingdom	England	genome	29849	Human	?	?	B.1.5.3	G	Department of Pathology, University of Cambridge	Wellcome Sanger Institute for the COVID-19 Genomics UK Consortium	Luke W Meredith et al	Preliminary analysis of SARS-CoV-2 importation & establishment of UK transmission lineages	https://virological.org/t/preliminary-analysis-of-sars-cov-2-importation-establishment-of-uk-transmission-lineages/507	2020-05-12
England/20152000202/2020	ncov	EPI_ISL_466232	2020-04-06	Europe	United Kingdom	England		Europe	United Kingdom	England	genome	29903	Human	60	Female	B.1.5.3	G	Respiratory Virus Unit, Microbiology Services Colindale, Public Health England	Respiratory Virus Unit, Microbiology Services Colindale, Public Health England	PHE Covid Sequencing Team et al	?	?	2020-06-11
Spain/Valencia215/2020	ncov	EPI_ISL_436310	2020-03-28	Europe	Spain	Comunitat Valenciana	Valencia	Europe	Spain	Comunitat Valenciana	genome	29804	Human	97	Female	B.1.5.4	G	Servicio de Microbiologia. Hospital Clinico Universitario de Valencia	Sequencing and Bioinformatics Service and Molecular Epidemiology Research Group. FISABIO-Public Health	Ivan Ansari et al	?	?	2020-05-06
Spain/Melilla202135/2020	ncov	EPI_ISL_455346	2020-03-11	Europe	Spain	Melilla		Europe	Spain	Melilla	genome	29803	Human	47	Male	B.1.5.4	G	Hospital Comarcal de Melilla	Instituto de Salud Carlos III	Iglesias-Caballero et al	?	?	2020-05-29
England/NORW-E788F/2020	ncov	EPI_ISL_449079	2020-05-06	Europe	United Kingdom	England		Europe	United Kingdom	England	genome	29864	Human	?	?	B.1.5.5	G	Quadram Institute Bioscience	COVID-19 Genomics UK (COG-UK) Consortium	Dave J. Baker et al	Preliminary analysis of SARS-CoV-2 importation & establishment of UK transmission lineages	https://virological.org/t/preliminary-analysis-of-sars-cov-2-importation-establishment-of-uk-transmission-lineages/507	2020-05-19
England/NORW-EA8E6/2020	ncov	EPI_ISL_461873	2020-05-17	Europe	United Kingdom	England		Europe	United Kingdom	England	genome	29865	Human	?	?	B.1.5.5	G	Quadram Institute Bioscience	COVID-19 Genomics UK (COG-UK) Consortium	Dave J. Baker et al	?	?	2020-06-06
Wales/PHWC-2C04A/2020	ncov	EPI_ISL_474268	2020-04-04	Europe	United Kingdom	Wales		Europe	United Kingdom	Wales	genome	29881	Human	?	?	B.1.5.6	G	Originating lab: Wales Specialist Virology Centre Sequencing lab: Pathogen Genomics Unit	COVID-19 Genomics UK (COG-UK) Consortium	Catherine Moore et al	?	?	2020-06-23
Scotland/EDB1510/2020	ncov	EPI_ISL_433463	2020-04-12	Europe	United Kingdom	Scotland		Europe	United Kingdom	Scotland	genome	29903	Human	?	?	B.1.5.6	G	Virology Department, Royal Infirmary of Edinburgh, NHS Lothian / School of Biological Sciences, University of Edinburgh / Institute of Genetics and Molecular Medicine, University of Edinburgh	COVID-19 Genomics UK (COG-UK) Consortium	McHugh M et al	Preliminary analysis of SARS-CoV-2 importation & establishment of UK transmission lineages	https://virological.org/t/preliminary-analysis-of-sars-cov-2-importation-establishment-of-uk-transmission-lineages/507	2020-04-29
Belgium/GLA-0324179/2020	ncov	EPI_ISL_420436	2020-03-24	Europe	Belgium	Charleroi	Jumet	Europe	Belgium	Charleroi	genome	29782	Human	27	Female	B.1.6	G	KU Leuven, Clinical and Epidemiological Virology	KU Leuven, Clinical and Epidemiological Virology	Joan Marti-Carreras et al	A phylodynamic workflow to rapidly gain insights into the dispersal history and dynamics of SARS-CoV-2 lineages	https://dx.doi.org/10.1101/2020.05.05.078758	2020-04-06
Belgium/EC-0325128/2020	ncov	EPI_ISL_420385	2020-03-25	Europe	Belgium	Nivelles	Genappe	Europe	Belgium	Nivelles	genome	29782	Human	43	Female	B.1.6	G	KU Leuven, Clinical and Epidemiological Virology	KU Leuven, Clinical and Epidemiological Virology	Joan Marti-Carreras et al	A phylodynamic workflow to rapidly gain insights into the dispersal history and dynamics of SARS-CoV-2 lineages	https://dx.doi.org/10.1101/2020.05.05.078758	2020-04-06
England/CAMB-1B2E99/2020	ncov	EPI_ISL_456730	2020-05-20	Europe	United Kingdom	England		Europe	United Kingdom	England	genome	29903	Human	?	?	B.1.66	GH	Department of Pathology, University of Cambridge	COVID-19 Genomics UK (COG-UK) Consortium	Luke W Meredith et al	Preliminary analysis of SARS-CoV-2 importation & establishment of UK transmission lineages	https://virological.org/t/preliminary-analysis-of-sars-cov-2-importation-establishment-of-uk-transmission-lineages/507	2020-06-02
England/CAMB-739D0/2020	ncov	EPI_ISL_425263	2020-04-01	Europe	United Kingdom	England		Europe	United Kingdom	England	genome	29903	Human	45	Male	B.1.66	GH	Department of Pathology, University of Cambridge	COVID-19 Genomics UK (COG-UK) Consortium	Luke W Meredith et al	Rapid implementation of real-time SARS-CoV-2 sequencing to investigate healthcare-associated COVID-19 infections	https://dx.doi.org/10.1101/2020.05.08.20095687	2020-04-14
Wales/PHWC-265C9/2020	ncov	EPI_ISL_422217	2020-03-27	Europe	United Kingdom	Wales		Europe	United Kingdom	Wales	genome	29866	Human	46	Female	B.1.67	G	Wales Specialist Virology Centre	Public Health Wales Microbiology Cardiff	Catherine Moore et al	Preliminary analysis of SARS-CoV-2 importation & establishment of UK transmission lineages	https://virological.org/t/preliminary-analysis-of-sars-cov-2-importation-establishment-of-uk-transmission-lineages/507	2020-04-10
Wales/PHWC-2907A/2020	ncov	EPI_ISL_445475	2020-04-03	Europe	United Kingdom	Wales		Europe	United Kingdom	Wales	genome	29887	Human	?	?	B.1.67	G	Wales Specialist Virology Centre	Public Health Wales Microbiology Cardiff	Catherine Moore et al	Preliminary analysis of SARS-CoV-2 importation & establishment of UK transmission lineages	https://virological.org/t/preliminary-analysis-of-sars-cov-2-importation-establishment-of-uk-transmission-lineages/507	2020-05-16
Scotland/CVR128/2020	ncov	EPI_ISL_425670	2020-03-13	Europe	United Kingdom	Scotland		Europe	United Kingdom	Scotland	genome	29782	Human	?	?	B.1.69	G	West of Scotland Specialist Virology Centre, NHSGGC / MRC-University of Glasgow Centre for Virus Research	COVID-19 Genomics UK (COG-UK) Consortium	Ana da Silva Filipe et al	Preliminary analysis of SARS-CoV-2 importation & establishment of UK transmission lineages	https://virological.org/t/preliminary-analysis-of-sars-cov-2-importation-establishment-of-uk-transmission-lineages/507	2020-04-14
Scotland/CVR12/2020	ncov	EPI_ISL_425663	2020-03-10	Europe	United Kingdom	Scotland		Europe	United Kingdom	Scotland	genome	29782	Human	?	?	B.1.69	G	West of Scotland Specialist Virology Centre, NHSGGC / MRC-University of Glasgow Centre for Virus Research	COVID-19 Genomics UK (COG-UK) Consortium	Ana da Silva Filipe et al	Preliminary analysis of SARS-CoV-2 importation & establishment of UK transmission lineages	https://virological.org/t/preliminary-analysis-of-sars-cov-2-importation-establishment-of-uk-transmission-lineages/507	2020-04-14
Scotland/CVR2768/2020	ncov	EPI_ISL_448192	2020-04-20	Europe	United Kingdom	Scotland		Europe	United Kingdom	Scotland	genome	29903	Human	?	?	B.1.70	G	West of Scotland Specialist Virology Centre, NHSGGC / MRC-University of Glasgow Centre for Virus Research	COVID-19 Genomics UK (COG-UK) Consortium	Ana da Silva Filipe et al	Preliminary analysis of SARS-CoV-2 importation & establishment of UK transmission lineages	https://virological.org/t/preliminary-analysis-of-sars-cov-2-importation-establishment-of-uk-transmission-lineages/507	2020-05-19
Scotland/CVR2768/2020	ncov	EPI_ISL_448192	2020-04-20	Europe	United Kingdom	Scotland		Europe	United Kingdom	Scotland	genome	29903	Human	?	?	B.1.70	G	West of Scotland Specialist Virology Centre, NHSGGC / MRC-University of Glasgow Centre for Virus Research	COVID-19 Genomics UK (COG-UK) Consortium	Ana da Silva Filipe et al	Preliminary analysis of SARS-CoV-2 importation & establishment of UK transmission lineages	https://virological.org/t/preliminary-analysis-of-sars-cov-2-importation-establishment-of-uk-transmission-lineages/507	2020-05-19
Wales/PHWC-15CC4C/2020	ncov	EPI_ISL_472536	2020-05-04	Europe	United Kingdom	Wales		Europe	United Kingdom	Wales	genome	29865	Human	?	?	B.1.71	G	Wales Specialist Virology Centre Sequencing lab: Pathogen Genomics Unit	COVID-19 Genomics UK (COG-UK) Consortium	Catherine Moore et al	?	?	2020-06-23
Scotland/EDB367/2020	ncov	EPI_ISL_425984	2020-03-29	Europe	United Kingdom	Scotland		Europe	United Kingdom	Scotland	genome	29903	Human	?	?	B.1.71	G	Virology Department, Royal Infirmary of Edinburgh, NHS Lothian / School of Biological Sciences, University of Edinburgh / Institute of Genetics and Molecular Medicine, University of Edinburgh	COVID-19 Genomics UK (COG-UK) Consortium	McHugh M et al	Preliminary analysis of SARS-CoV-2 importation & establishment of UK transmission lineages	https://virological.org/t/preliminary-analysis-of-sars-cov-2-importation-establishment-of-uk-transmission-lineages/507	2020-04-14
England/BRIS-122957/2020	ncov	EPI_ISL_440767	2020-04-02	Europe	United Kingdom	England		Europe	United Kingdom	England	genome	29812	Human	?	?	B.1.72	G	PHE South West Regional Laboratory, National Infection Service	Wellcome Sanger Institute for the COVID-19 Genomics UK Consortium	Stephanie Hutchings et al	Preliminary analysis of SARS-CoV-2 importation & establishment of UK transmission lineages	https://virological.org/t/preliminary-analysis-of-sars-cov-2-importation-establishment-of-uk-transmission-lineages/507	2020-05-12
England/BRIS-1235CB/2020	ncov	EPI_ISL_442740	2020-04-05	Europe	United Kingdom	England		Europe	United Kingdom	England	genome	29812	Human	?	?	B.1.72	G	PHE South West Regional Laboratory, National Infection Service	Wellcome Sanger Institute for the COVID-19 Genomics UK Consortium	Stephanie Hutchings et al	Preliminary analysis of SARS-CoV-2 importation & establishment of UK transmission lineages	https://virological.org/t/preliminary-analysis-of-sars-cov-2-importation-establishment-of-uk-transmission-lineages/507	2020-05-12
Netherlands/NoordBrabant_168/2020	ncov	EPI_ISL_461202	2020-05-26	Europe	Netherlands	North Brabant		Europe	Netherlands	North Brabant	genome	29775	Human	?	?	B.1.8	G	Dutch COVID-19 response team	Erasmus Medical Center	Bas Oude Munnink et al	?	?	2020-06-06
Netherlands/NA_434/2020	ncov	EPI_ISL_455236	2020-04-07	Europe	Netherlands	Netherlands		Europe	Netherlands	Netherlands	genome	29772	Human	?	?	B.1.8	G	Dutch COVID-19 response team	Erasmus Medical Center	Bas Oude Munnink et al	?	?	2020-05-29
England/CAMB-7BA02/2020	ncov	EPI_ISL_442245	2020-04-04	Europe	United Kingdom	England		Europe	United Kingdom	England	genome	29849	Human	?	?	B.1.p11	G	Department of Pathology, University of Cambridge	Wellcome Sanger Institute for the COVID-19 Genomics UK Consortium	Luke W Meredith et al	Preliminary analysis of SARS-CoV-2 importation & establishment of UK transmission lineages	https://virological.org/t/preliminary-analysis-of-sars-cov-2-importation-establishment-of-uk-transmission-lineages/507	2020-05-12
England/201360057/2020	ncov	EPI_ISL_423205	2020-03-25	Europe	United Kingdom	England		Europe	United Kingdom	England	genome	29903	Human	64	Male	B.1.p11	G	Respiratory Virus Unit, Microbiology Services Colindale, Public Health England	Respiratory Virus Unit, Microbiology Services Colindale, Public Health England	Monica Galiano et al	Preliminary analysis of SARS-CoV-2 importation & establishment of UK transmission lineages	https://virological.org/t/preliminary-analysis-of-sars-cov-2-importation-establishment-of-uk-transmission-lineages/507	2020-04-12
USA/ID-UW-2255/2020	ncov	EPI_ISL_426063	2020-03-23	North America	USA	Idaho		North America	USA	Idaho	genome	29831	Human	?	?	B.1.p2	GH	UW Virology Lab	UW Virology Lab	Pavitra Roychoudhury et al	?	?	2020-04-14
USA/TX-HMH0102/2020	ncov	EPI_ISL_434807	2020-03-20	North America	USA	Texas		North America	USA	Texas	genome	29903	Human	?	?	B.1.p2	GH	Houston Methodist Hospital	Houston Methodist Hospital	S. Wesley Long et al	Molecular Architecture of Early Dissemination and Evolution of the SARS-CoV-2 Virus in Metropolitan Houston, Texas	https://dx.doi.org/10.1101/2020.05.01.072652	2020-05-01
USA/WA-UW191/2020	ncov	EPI_ISL_416729	2020-03-13	North America	USA	Washington		North America	USA	Washington	genome	29808	Human	?	?	B.1.p21	GH	UW Virology Lab	UW Virology Lab	Pavitra Roychoudhury et al	Cryptic transmission of SARS-CoV-2 in Washington State	https://doi.dx.org/10.1101/2020.04.02.20051417	2020-03-23
USA/WA-UW155/2020	ncov	EPI_ISL_416693	2020-03-12	North America	USA	Washington		North America	USA	Washington	genome	29793	Human	?	?	B.1.p21	GH	UW Virology Lab	UW Virology Lab	Pavitra Roychoudhury et al	Cryptic transmission of SARS-CoV-2 in Washington State	https://doi.dx.org/10.1101/2020.04.02.20051417	2020-03-23
Australia/VIC370/2020	ncov	EPI_ISL_426678	2020-03-22	Oceania	Australia	Victoria		Oceania	Australia	Victoria	genome	29863	Human	31	Male	B.1.p25	GH	Victorian Infectious Diseases Reference Laboratory (VIDRL)	Microbiological Diagnostic Unit Public Health Laboratory and Victorian Infectious Diseases Reference Laboratory, Doherty Institute	Caly L. et al	?	?	2020-04-17
Australia/VIC549/2020	ncov	EPI_ISL_426812	2020-03-23	Oceania	Australia	Victoria		Oceania	Australia	Victoria	genome	29903	Human	31	Male	B.1.p25	GH	Victorian Infectious Diseases Reference Laboratory (VIDRL)	Microbiological Diagnostic Unit Public Health Laboratory and Victorian Infectious Diseases Reference Laboratory, Doherty Institute	Caly L. et al	Tracking the COVID-19 pandemic in Australia using genomics	https://dx.doi.org/10.1101/2020.05.12.20099929	2020-04-17
Denmark/ALAB-SSI371/2020	ncov	EPI_ISL_429477	2020-03-23	Europe	Denmark	Denmark		Europe	Denmark	Denmark	genome	29903	Human	?	?	B.1.p42	GH	Department of Virus and Microbiological Special Diagnostics, Statens Serum Institut, Copenhagen, Denmark, Artillerivej 5, 2300 Copenahgen S	Albertsen lab, Department of Chemistry and Bioscience, Aalborg University, Denmark	Rasmus Kirkegaard et al	?	?	2020-04-23
Denmark/ALAB-SSI-645/2020	ncov	EPI_ISL_437017	2020-03-25	Europe	Denmark	Denmark		Europe	Denmark	Denmark	genome	29903	Human	?	?	B.1.p42	GH	Department of Virus and Microbiological Special Diagnostics, Statens Serum Institut, Copenhagen, Denmark, Artillerivej 5, 2300 Copenahgen S	Albertsen lab, Department of Chemistry and Bioscience, Aalborg University, Denmark	Rasmus Kirkegaard et al	?	?	2020-05-08
USA/UT-0511/2020	ncov	EPI_ISL_430058	2020-04-03	North America	USA	Utah		North America	USA	Utah	genome	29864	Human	?	?	B.1.p68	G	Utah Public Health Laboratory	Utah Public Health Laboratory	Erin Young et al	?	?	2020-04-25
USA/UT-0510/2020	ncov	EPI_ISL_430057	2020-04-03	North America	USA	Utah		North America	USA	Utah	genome	29864	Human	?	?	B.1.p68	G	Utah Public Health Laboratory	Utah Public Health Laboratory	Erin Young et al	?	?	2020-04-25
Scotland/CVR2880/2020	ncov	EPI_ISL_448202	2020-04-21	Europe	United Kingdom	Scotland		Europe	United Kingdom	Scotland	genome	29811	Human	?	?	B.1.p73	G	West of Scotland Specialist Virology Centre, NHSGGC / MRC-University of Glasgow Centre for Virus Research	COVID-19 Genomics UK (COG-UK) Consortium	Ana da Silva Filipe et al	Preliminary analysis of SARS-CoV-2 importation & establishment of UK transmission lineages	https://virological.org/t/preliminary-analysis-of-sars-cov-2-importation-establishment-of-uk-transmission-lineages/507	2020-05-19
Scotland/CVR2837/2020	ncov	EPI_ISL_438987	2020-04-21	Europe	United Kingdom	Scotland		Europe	United Kingdom	Scotland	genome	29903	Human	?	?	B.1.p73	G	West of Scotland Specialist Virology Centre, NHSGGC / MRC-University of Glasgow Centre for Virus Research	COVID-19 Genomics UK (COG-UK) Consortium	Ana da Silva Filipe et al	Preliminary analysis of SARS-CoV-2 importation & establishment of UK transmission lineages	https://virological.org/t/preliminary-analysis-of-sars-cov-2-importation-establishment-of-uk-transmission-lineages/507	2020-05-12
Russia/Chechenya-83803/2020	ncov	EPI_ISL_428916	2020-03-26	Europe	Russia	Chechen Republic		Europe	Russia	Chechen Republic	genome	29903	Human	67	Male	B.1.p9	GH	State Research Center of Virology and Biotechnology VECTOR, Department of Collection of Microorganisms	State Research Center of Virology and Biotechnology VECTOR, Department of Collection of Microorganisms	Oleg V. Pyankov et al	?	?	2020-04-22
Russia/Chechenya-83803/2020	ncov	EPI_ISL_428916	2020-03-26	Europe	Russia	Chechen Republic		Europe	Russia	Chechen Republic	genome	29903	Human	67	Male	B.1.p9	GH	State Research Center of Virology and Biotechnology VECTOR, Department of Collection of Microorganisms	State Research Center of Virology and Biotechnology VECTOR, Department of Collection of Microorganisms	Oleg V. Pyankov et al	?	?	2020-04-22
NorthernIreland/NIRE-1020A3/2020	ncov	EPI_ISL_441376	2020-03-22	Europe	United Kingdom	Northern Ireland		Europe	United Kingdom	Northern Ireland	genome	29883	Human	?	?	B.10	L	Regional Virus Laboratory, Belfast Health and Social Care Trust	COVID-19 Genomics UK (COG-UK) Consortium	Conall McCaughey et al	Preliminary analysis of SARS-CoV-2 importation & establishment of UK transmission lineages	https://virological.org/t/preliminary-analysis-of-sars-cov-2-importation-establishment-of-uk-transmission-lineages/507	2020-05-12
NorthernIreland/NIRE-FB4EE/2020	ncov	EPI_ISL_441434	2020-03-16	Europe	United Kingdom	Northern Ireland		Europe	United Kingdom	Northern Ireland	genome	29882	Human	?	?	B.10	L	Regional Virus Laboratory, Belfast Health and Social Care Trust	COVID-19 Genomics UK (COG-UK) Consortium	Conall McCaughey et al	Preliminary analysis of SARS-CoV-2 importation & establishment of UK transmission lineages	https://virological.org/t/preliminary-analysis-of-sars-cov-2-importation-establishment-of-uk-transmission-lineages/507	2020-05-12
USA/WI-UW-298/2020	ncov	EPI_ISL_436592	2020-04-13	North America	USA	Wisconsin	Greater Milwaukee Area	North America	USA	Wisconsin	genome	29782	Human	?	?	B.13	L	University of Wisconsin-Madison AIDS Vaccine Research Laboratories	University of Wisconsin-Madison AIDS Vaccine Research Laboratories	Gage Moreno et al	?	?	2020-05-06
USA/WI-UW-306/2020	ncov	EPI_ISL_436600	2020-04-14	North America	USA	Wisconsin	Milwaukee	North America	USA	Wisconsin	genome	29782	Human	?	?	B.13	L	University of Wisconsin-Madison AIDS Vaccine Research Laboratories	University of Wisconsin-Madison AIDS Vaccine Research Laboratories	Gage Moreno et al	?	?	2020-05-06
USA/CA-CZB-1007/2020	ncov	EPI_ISL_436648	2020-04-02	North America	USA	California	Santa Clara County	North America	USA	California	genome	29862	Human	?	?	B.14	L	County of Santa Clara Public Health Department	Chan-Zuckerberg Biohub	CZB Cliahub Consortium et al	?	?	2020-05-07
England/20174003104/2020	ncov	EPI_ISL_465380	2020-04-20	Europe	United Kingdom	England		Europe	United Kingdom	England	genome	29903	Human	82	Female	B.14	O	Respiratory Virus Unit, Microbiology Services Colindale, Public Health England	Respiratory Virus Unit, Microbiology Services Colindale, Public Health England	PHE Covid Sequencing Team et al	?	?	2020-06-11
England/CAMB-7473F/2020	ncov	EPI_ISL_425329	2020-03-29	Europe	United Kingdom	England		Europe	United Kingdom	England	genome	29900	Human	52	Male	B.15	O	Department of Pathology, University of Cambridge	COVID-19 Genomics UK (COG-UK) Consortium	Luke W Meredith et al	Rapid implementation of real-time SARS-CoV-2 sequencing to investigate healthcare-associated COVID-19 infections	https://dx.doi.org/10.1101/2020.05.08.20095687	2020-04-14
England/20129003804/2020	ncov	EPI_ISL_465801	2020-03-11	Europe	United Kingdom	England		Europe	United Kingdom	England	genome	29900	Human	51	Male	B.15	L	Respiratory Virus Unit, Microbiology Services Colindale, Public Health England	Respiratory Virus Unit, Microbiology Services Colindale, Public Health England	PHE Covid Sequencing Team et al	?	?	2020-06-11
Scotland/GCVR-1739EE/2020	ncov	EPI_ISL_459113	2020-04-07	Europe	United Kingdom	Scotland		Europe	United Kingdom	Scotland	genome	29779	Human	?	?	B.16	L	NHSGGC West of Scotland Specialist Virology Centre / MRC-University of Glasgow Centre for Virus Research	Wellcome Sanger Institute for the COVID-19 Genomics UK Consortium	Ana da Silva Filipe et al	?	?	2020-06-04
Scotland/CVR3551/2020	ncov	EPI_ISL_473686	2020-05-15	Europe	United Kingdom	Scotland		Europe	United Kingdom	Scotland	genome	29779	Human	?	?	B.16	L	West of Scotland Specialist Virology Centre, NHSGGC / MRC-University of Glasgow Centre for Virus Research	COVID-19 Genomics UK (COG-UK) Consortium	Ana da Silva Filipe et al	?	?	2020-06-23
England/LIVE-9D6AC/2020	ncov	EPI_ISL_453224	2020-04-10	Europe	United Kingdom	England		Europe	United Kingdom	England	genome	29874	Human	?	?	B.2	V	Liverpool Clinical Laboratories	COVID-19 Genomics UK (COG-UK) Consortium	Sam Haldenby et al	Preliminary analysis of SARS-CoV-2 importation & establishment of UK transmission lineages	https://virological.org/t/preliminary-analysis-of-sars-cov-2-importation-establishment-of-uk-transmission-lineages/507	2020-05-27
Netherlands/NoordBrabant_147/2020	ncov	EPI_ISL_461182	2020-03-24	Europe	Netherlands	North Brabant		Europe	Netherlands	North Brabant	genome	29775	Human	?	?	B.2	V	Dutch COVID-19 response team	Erasmus Medical Center	Bas Oude Munnink et al	?	?	2020-06-06
England/CAMB-774BD/2020	ncov	EPI_ISL_439503	2020-03-31	Europe	United Kingdom	England		Europe	United Kingdom	England	genome	29812	Human	?	?	B.2.1	V	Department of Pathology, University of Cambridge	Wellcome Sanger Institute for the COVID-19 Genomics UK Consortium	Luke W Meredith et al	Preliminary analysis of SARS-CoV-2 importation & establishment of UK transmission lineages	https://virological.org/t/preliminary-analysis-of-sars-cov-2-importation-establishment-of-uk-transmission-lineages/507	2020-05-12
England/CAMB-762E1/2020	ncov	EPI_ISL_438413	2020-03-30	Europe	United Kingdom	England		Europe	United Kingdom	England	genome	29782	Human	?	?	B.2.1	V	Department of Pathology, University of Cambridge	Wellcome Sanger Institute for the COVID-19 Genomics UK Consortium	Luke W Meredith et al	Preliminary analysis of SARS-CoV-2 importation & establishment of UK transmission lineages	https://virological.org/t/preliminary-analysis-of-sars-cov-2-importation-establishment-of-uk-transmission-lineages/507	2020-05-12
England/20149035304/2020	ncov	EPI_ISL_466186	2020-04-03	Europe	United Kingdom	England		Europe	United Kingdom	England	genome	29903	Human	59	Male	B.2.2	V	Respiratory Virus Unit, Microbiology Services Colindale, Public Health England	Respiratory Virus Unit, Microbiology Services Colindale, Public Health England	PHE Covid Sequencing Team et al	?	?	2020-06-11
England/NOTT-110655/2020	ncov	EPI_ISL_441541	2020-04-17	Europe	United Kingdom	England		Europe	United Kingdom	England	genome	29903	Human	?	?	B.2.2	V	Queens Medical Centre, Clinical Microbiology Department / DeepSeq Nottingham	COVID-19 Genomics UK (COG-UK) Consortium	Gemma Clark et al	Preliminary analysis of SARS-CoV-2 importation & establishment of UK transmission lineages	https://virological.org/t/preliminary-analysis-of-sars-cov-2-importation-establishment-of-uk-transmission-lineages/507	2020-05-12
NewZealand/20VR1280/2020	ncov	EPI_ISL_456205	2020-03-20	Oceania	New Zealand	Auckland		Oceania	New Zealand	Auckland	genome	29903	Human	?	?	B.2.4	V	LabPLUS	Institute of Environmental Science and Research (ESR)	Matt Storey et al	?	?	2020-06-02
Australia/VIC305/2020	ncov	EPI_ISL_419996	2020-03-23	Oceania	Australia	Victoria		Oceania	Australia	Victoria	genome	29891	Human	62	Male	B.2.4	V	Victorian Infectious Diseases Reference Laboratory (VIDRL)	Victorian Infectious Diseases Reference Laboratory and Microbiological Diagnostic Unit Public Health Laboratory, Doherty Institute	Caly L. et al	Tracking the COVID-19 pandemic in Australia using genomics	https://dx.doi.org/10.1101/2020.05.12.20099929	2020-04-03
Australia/NSW260/2020	ncov	EPI_ISL_451525	2020-03-26	Oceania	Australia	New South Wales	Sydney	Oceania	Australia	New South Wales	genome	29408	Human	?	?	B.2.5	O	Pathology West - NSW Health Pathology	NSW Health Pathology - Institute of Clinical Pathology and Medical Research; Westmead Hospital; University of Sydney	CIDM-PH et al. et al	?	?	2020-05-25
England/20180037704/2020	ncov	EPI_ISL_465438	2020-04-27	Europe	United Kingdom	England		Europe	United Kingdom	England	genome	29906	Human	85	Male	B.2.5	V	Respiratory Virus Unit, Microbiology Services Colindale, Public Health England	Respiratory Virus Unit, Microbiology Services Colindale, Public Health England	PHE Covid Sequencing Team et al	?	?	2020-06-11
England/20144022304/2020	ncov	EPI_ISL_423518	2020-03-30	Europe	United Kingdom	England		Europe	United Kingdom	England	genome	29903	Human	77	Male	B.2.6	V	Respiratory Virus Unit, Microbiology Services Colindale, Public Health England	Respiratory Virus Unit, Microbiology Services Colindale, Public Health England	Monica Galiano et al	Preliminary analysis of SARS-CoV-2 importation & establishment of UK transmission lineages	https://virological.org/t/preliminary-analysis-of-sars-cov-2-importation-establishment-of-uk-transmission-lineages/507	2020-04-12
Australia/VIC208/2020	ncov	EPI_ISL_419903	2020-03-20	Oceania	Australia	Victoria		Oceania	Australia	Victoria	genome	29899	Human	56	Female	B.2.6	V	Victorian Infectious Diseases Reference Laboratory (VIDRL)	Victorian Infectious Diseases Reference Laboratory and Microbiological Diagnostic Unit Public Health Laboratory, Doherty Institute	Caly L. et al	Tracking the COVID-19 pandemic in Australia using genomics	https://dx.doi.org/10.1101/2020.05.12.20099929	2020-04-03
Iceland/414/2020	ncov	EPI_ISL_424438	2020-03-19	Europe	Iceland	Reykjavik		Europe	Iceland	Reykjavik	genome	29903	Human	40	Male	B.2.7	V	The National University Hospital of Iceland	deCODE genetics	Daniel F Gudbjartsson et al	Spread of SARS-CoV-2 in the Icelandic Population	https://dx.doi.org/10.1056/NEJMoa2006100	2020-04-13
Iceland/403/2020	ncov	EPI_ISL_424427	2020-03-19	Europe	Iceland	Reykjavik		Europe	Iceland	Reykjavik	genome	29903	Human	27	Male	B.2.7	V	The National University Hospital of Iceland	deCODE genetics	Daniel F Gudbjartsson et al	Spread of SARS-CoV-2 in the Icelandic Population	https://dx.doi.org/10.1056/NEJMoa2006100	2020-04-13
Wales/PHWC-25E29/2020	ncov	EPI_ISL_422328	2020-03-25	Europe	United Kingdom	Wales		Europe	United Kingdom	Wales	genome	29872	Human	81	Female	B.3	L	Wales Specialist Virology Centre	Public Health Wales Microbiology Cardiff	Catherine Moore et al	Preliminary analysis of SARS-CoV-2 importation & establishment of UK transmission lineages	https://virological.org/t/preliminary-analysis-of-sars-cov-2-importation-establishment-of-uk-transmission-lineages/507	2020-04-10
Wales/PHWC-24A17/2020	ncov	EPI_ISL_419470	2020-03-19	Europe	United Kingdom	Wales		Europe	United Kingdom	Wales	genome	29872	Human	26	Female	B.3	L	Wales Specialist Virology Centre	Public Health Wales Microbiology Cardiff	Catherine Moore et al	Preliminary analysis of SARS-CoV-2 importation & establishment of UK transmission lineages	https://virological.org/t/preliminary-analysis-of-sars-cov-2-importation-establishment-of-uk-transmission-lineages/507	2020-04-02
Turkey/HSGM-1490/2020	ncov	EPI_ISL_437319	2020-03-19	Europe	Turkey	Kocaeli		Asia	Iran	Iran	genome	29891	Human	47	Male	B.4	O	Ministry of Health Turkey	Ministry of Health Turkey	Fatma Bayrakdar et al	?	?	2020-05-08
Kazakhstan/26506/2020	ncov	EPI_ISL_454511	2020-04-26	Asia	Kazakhstan	Nur-Sultan		Asia	Kazakhstan	Nur-Sultan	genome	29900	Human	19	Male	B.4	O	RSE "National Center for Biotechnology"	RSE "National Center for Biotechnology"	Alexandr Shevtsov et al	?	?	2020-05-28
Japan/DP0476/2020	ncov	EPI_ISL_416604	2020-02-16	Asia	Japan	Japan		Asia	Japan	Japan	genome	29767	Human	?	?	B.5	O	Japanese Quarantine Stations	Pathogen Genomics Center, National Institute of Infectious Diseases	Tsuyoshi Sekizuka et al	Haplotype networks of SARS-CoV-2 infections in the Diamond Princess cruise ship outbreak	https://dx.doi.org/10.1101/2020.03.23.20041970	2020-03-23
Japan/DP0654/2020	ncov	EPI_ISL_416613	2020-02-17	Asia	Japan	Japan		Asia	Japan	Japan	genome	29766	Human	?	?	B.5	O	Japanese Quarantine Stations	Pathogen Genomics Center, National Institute of Infectious Diseases	Tsuyoshi Sekizuka et al	Haplotype networks of SARS-CoV-2 infections in the Diamond Princess cruise ship outbreak	https://dx.doi.org/10.1101/2020.03.23.20041970	2020-03-23
Singapore/91/2020	ncov	EPI_ISL_435696	2020-04-20	Asia	Singapore	Singapore		Asia	Singapore	Singapore	genome	29648	Human	62	Female	B.6	O	National Public Health Laboratory, National Centre for Infectious Diseases	National Public Health Laboratory, National Centre for Infectious Diseases	Mak Tze Minn et al	?	?	2020-05-05
Thailand/Bangkok_2294/2020	ncov	EPI_ISL_447921	2020-03-13	Asia	Thailand	Bangkok		Asia	Thailand	Bangkok	genome	29899	Human	44	Male	B.6	O	n/a	National Institute of Health. Department of medical Sciences, Ministry of Public Health, Thailand	Pilailuk et al	?	?	2020-05-19
HongKong/HKPU44-0102/2020	ncov	EPI_ISL_419219	2020-02-10	Asia	Hong Kong	Hong Kong	Hong Kong	Asia	Hong Kong	Hong Kong	genome	29903	Human	60	Female	B.7	O	Department of Clinical Pathology, Pamela Youde Nethersole Eastern Hospital	Department of Health Technology and Informatics, Faculty of Health and Social Science, The Hong Kong Polytechnic University	Kenneth Siu-Sing LEUNG et al	A territory-wide study of early COVID-19 outbreak in Hong Kong community: A clinical, epidemiological and phylogenomic investigation	https://dx.doi.org/10.1101/2020.03.30.20045740	2020-04-01
HongKong/HKPU91-2002/2020	ncov	EPI_ISL_419252	2020-02-26	Asia	Hong Kong	Hong Kong	Hong Kong	Asia	Hong Kong	Hong Kong	genome	29903	Human	26	Male	B.7	V	Department of Clinical Pathology, Pamela Youde Nethersole Eastern Hospital	Department of Health Technology and Informatics, Faculty of Health and Social Science, The Hong Kong Polytechnic University	Kenneth Siu-Sing LEUNG et al	A territory-wide study of early COVID-19 outbreak in Hong Kong community: A clinical, epidemiological and phylogenomic investigation	https://dx.doi.org/10.1101/2020.03.30.20045740	2020-04-01
England/CAMB-7ACA3/2020	ncov	EPI_ISL_433862	2020-04-06	Europe	United Kingdom	England		Europe	United Kingdom	England	genome	29900	Human	?	?	B.9	L	Department of Pathology, University of Cambridge	COVID-19 Genomics UK (COG-UK) Consortium	Luke W Meredith et al	Rapid implementation of real-time SARS-CoV-2 sequencing to investigate healthcare-associated COVID-19 infections	https://dx.doi.org/10.1101/2020.05.08.20095687	2020-04-29
England/20150032304/2020	ncov	EPI_ISL_466222	2020-04-04	Europe	United Kingdom	England		Europe	United Kingdom	England	genome	29900	Human	49	Male	B.9	L	Respiratory Virus Unit, Microbiology Services Colindale, Public Health England	Respiratory Virus Unit, Microbiology Services Colindale, Public Health England	PHE Covid Sequencing Team et al	?	?	2020-06-11
Netherlands/NoordBrabant_83/2020	ncov	EPI_ISL_422878	2020-03-11	Europe	Netherlands	North Brabant		Europe	Netherlands	North Brabant	genome	29772	Human	?	?	B.p11	L	Dutch COVID-19 response team	Erasmus Medical Center	Bas Oude Munnink et al	?	?	2020-04-11
Netherlands/NA_135/2020	ncov	EPI_ISL_422679	2020-03-19	Europe	Netherlands	Netherlands		Europe	Netherlands	Netherlands	genome	29772	Human	?	?	B.p11	O	Dutch COVID-19 response team	Erasmus Medical Center	Bas Oude Munnink et al	?	?	2020-04-11
Japan/Donner18/2020	ncov	EPI_ISL_438962	2020-04-13	Asia	Japan	Kanto		Asia	Japan	Kanto	genome	29779	Human	?	?	B.p12	L	Keio University School of Medicine	Keio University School of Medicine	Kenjiro Kosaki et al	Clinical Utility of SARS-CoV-2 Whole Genome Sequencing in Deciphering Source of Infection	https://dx.doi.org/10.1101/2020.05.21.20107599	2020-05-12
Japan/Donner18/2020	ncov	EPI_ISL_438962	2020-04-13	Asia	Japan	Kanto		Asia	Japan	Kanto	genome	29779	Human	?	?	B.p12	L	Keio University School of Medicine	Keio University School of Medicine	Kenjiro Kosaki et al	Clinical Utility of SARS-CoV-2 Whole Genome Sequencing in Deciphering Source of Infection	https://dx.doi.org/10.1101/2020.05.21.20107599	2020-05-12
England/NORW-E899A/2020	ncov	EPI_ISL_448257	2020-04-12	Europe	United Kingdom	England		Europe	United Kingdom	England	genome	29399	Human	?	?	None	O	Quadram Institute Bioscience	COVID-19 Genomics UK (COG-UK) Consortium	Dave J. Baker et al	Preliminary analysis of SARS-CoV-2 importation & establishment of UK transmission lineages	https://virological.org/t/preliminary-analysis-of-sars-cov-2-importation-establishment-of-uk-transmission-lineages/507	2020-05-19
England/NORW-E899A/2020	ncov	EPI_ISL_448257	2020-04-12	Europe	United Kingdom	England		Europe	United Kingdom	England	genome	29399	Human	?	?	None	O	Quadram Institute Bioscience	COVID-19 Genomics UK (COG-UK) Consortium	Dave J. Baker et al	Preliminary analysis of SARS-CoV-2 importation & establishment of UK transmission lineages	https://virological.org/t/preliminary-analysis-of-sars-cov-2-importation-establishment-of-uk-transmission-lineages/507	2020-05-19
